# Supplementary material for: Relationship Between Frequency Domain Indicators of Heart Rate Variability and Both Age and Duration of Illness in Patients with Headache: A Cross-Sectional Study
Source: Biomedicines. 2024 Dec 26;13(1):21. doi: 10.3390/biomedicines13010021 (PMC11762689; doi:10.3390/biomedicines13010021)
Supplement: Supplementary file 1 [file biomedicines-13-00021-s001.zip]

Archive with 1 entries (1 files):
- biomedicines-3349158-supplementary.pdf
